# Supplementary material for: Intralipid as a matrix additive for evaluating hyperlipidemic postmortem blood
Source: J Anal Toxicol. 2023 May 2;47(6):529–34. doi: 10.1093/jat/bkad025 (PMC10362951; doi:10.1093/jat/bkad025)
Supplement: bkad025_Supp [file bkad025_supp.zip]

Archive with 1 entries (1 files):
- jat-22-3892-File002.docx
